# Supplementary material for: NaCl-responsive ROS scavenging and energy supply in alkaligrass callus revealed from proteomic analysis
Source: BMC Genomics. 2019 Dec 17;20:990. doi: 10.1186/s12864-019-6325-6 (PMC6918623; doi:10.1186/s12864-019-6325-6)
Supplement: Supplementary file 2 — Additional file 2: Table S1. NaCl-responsive proteins identified in the alkaligrass calli using 2DE gel combined with MALDI-TOF MS/MS. [file 12864_2019_6325_MOESM2_ESM.xlsx]

## Sheet: Table S1
Supplemental Table S1. NaCl-responsive proteins identified in the alkaligrass calli using 2DE gel combined with MALDI-TOF MS/MS.
Spot No. (a)	Accession No. (b)	Protein name(c)	Abbr.(d)	Functional categorization(e)	Plant species(f)	Thr. MW(Da)/pI(g)	Exp. MW(Da)/pI(h)	Sco(i)	Cov (%)(j)	QM(k)	The sequence of the identified peptides(l)	Protein abundance on 2DE gel (m)
												0 mM NaCl					50 mM NaCl					150 mM NaCl					50/0 mM NaCl					150/0 mM NaCl
												Rep. 1	Rep. 2	Rep. 3	Average	SD	Rep. 1	Rep. 2	Rep. 3	Average	SD	Rep. 1	Rep. 2	Rep. 3	Average	SD	Rep. 1	Rep. 2	Rep. 3	Average	SD	Rep. 1	Rep. 2	Rep. 3	Average	SD
Signaling and cytoskeleton
2783	Q01526.2	14-3-3-like protein GF14-12 isoform X1	14-3-3`1	Signaling	Zea mays	29732/4.75	26860/4.84	164	18	3	K.TVDSEELTVEER.N K.AAQDIALAELAPTHPIR.L R.LGLALNFSVFYYEILNSPDR.A	0.111809	0.113613	0.115223	0.113548	0.00170792	0.0591112	0.0537656	0.0591117	0.0573295	0.00308643	0.146908	0.118723	0.101074	0.122235	0.0231179	0.52868	0.473235	0.51302	0.504978	0.0285842	1.31392	1.04498	0.877203	1.0787	0.220302
2858	ACG37387.1	14-3-3-like protein A	14-3-32	Signaling	Zea mays	24721/4.70	24816/4.98	74	17	3	K.ELPPTHPIR.L K.DSTLIMQLLR.D R.DNLTLWTSDMQEDGGDEMR.D	0.0412672	0.0456377	0.0366548	0.0411866	0.00449199	0.0380793	0.0327962	0.0274342	0.0327699	0.0053226	0.0177854	0.022609	0.0235718	0.0213221	0.00310044	0.92275	0.718621	0.748448	0.796606	0.110257	0.430982	0.495402	0.643075	0.523153	0.108736
2799	BAB11739.1	TaWIN1	TaWIN1	Signaling	Triticum aestivum	29491/4.75	26108/4.79	201	16	3	K.ATGGAGPGEELSVEER.N R.GNDAHAATIR.S K.AAQDIALADLAPTHPIR.L	0.183428	0.20428	0.148657	0.178788	0.0281002	0.0291798	0.22998	0.0651884	0.108116	0.107062	0.0567624	0.432584	0.0325552	0.173967	0.224296	0.159081	1.12581	0.438516	0.574468	0.497496	0.309454	2.1176	0.218995	0.882017	1.071
2400	AEI27259.1	Actin1	ACT1	Cytoskeleton	Halodule beaudettei	31372/5.39	36774/5.65	299	30	4	K.SYELPDGQVITIGAER.F R.VAPEEHPVLLTEAPLNPK.A K.DPYGNIVLSGGSTMFPGIADR.M + Oxidation (M) R.TTGIVLDSGDGVSHTVPIYEGYALPHAILR.L	0.274865	0.342182	0.315605	0.310884	0.0339059	0.655121	0.641402	0.627683	0.641402	0.013719	0.592994	0.469671	0.597427	0.553364	0.0725141	2.38343	1.87445	1.98882	2.08223	0.267038	2.1574	1.37258	1.89296	1.80765	0.399307
2452	Q05214.1	Actin2	ACT2	Cytoskeleton	Hyacinthus orientalis	41940/5.46	35462/5.56	81	9	2	K.SYELPDGQVITIGAER.F K.DLYGKIVLSGGSTMFPGIADR.M	0.31982	0.280418	0.3512	0.317146	0.0354669	0.250744	0.289668	0.243893	0.261435	0.0246893	0.129433	0.144006	0.300654	0.191364	0.0949277	0.784016	1.03299	0.694455	0.837153	0.175409	0.404706	0.513541	0.856075	0.591441	0.235552
2698	AIZ68150.1	Actin 7 isoform 1	ACT7	Cytoskeleton	Ornithogalum saundersiae	41777/5.31	28816/5.09	86	26	9	K.AGFAGDDAPR.A R.AVFPSIVGRPR.H K.IWHHTFYNELR.V K.IWHHTFYNELR.V R.LDLAGRDLTDALMK.I R.GYSFTTTAER.E K.SYELPDGQVITIGAER.F R.MSKEITALAPSSMK.I K.GEYDESGPSIVHR.K	0.234308	0.25853	0.243692	0.24551	0.0122129	1.34932	0.887422	1.17549	1.13741	0.233292	1.24946	1.25883	1.24309	1.25046	0.00791555	5.75874	3.43257	4.82368	4.67166	1.17051	5.33255	4.86917	5.10107	5.10093	0.231692
ROS scavenging and defense
2698	EMS52241.1	Peroxidase121	POD121	ROS scavenging	Triticum urartu	43,701/5.26	28,816 /5.09	192	10	4	R.AMQLIEDVR.V K.WWFYSQFR.D K.GLAENKWWFYSQFR.D K.VHAACGATVSCADIIALATR.D	0.234308	0.25853	0.236419	0.243086	0.0134168	1.34932	0.887422	1.12837	1.1217	0.231021	1.24946	1.25628	1.24309	1.24961	0.00659375	5.75874	3.43257	4.77276	4.65469	1.16757	5.33255	4.8593	5.258	5.14995	0.254455
2755	EMS52241.1	Peroxidase122	POD122	ROS scavenging	Triticum urartu	43,701/5.26	27,449 /5.09	56	6	2	K.WWFYSQFR.D K.VHAACGATVSCADIIALATR.D	0.371696	0.406118	0.377186	0.385	0.0184936	0.486306	0.469025	0.477186	0.477506	0.00864493	0.184196	0.167056	0.184276	0.178509	0.00991896	1.30834	1.1549	1.26512	1.24279	0.0791229	0.495556	0.411348	0.488555	0.465153	0.0467273
2946	AAV88597.1	Ascorbate peroxidase	APX	ROS scavenging	Cenchrus americanus	20,363/7.01	22,455 /6.16	128	20	3	R.SGFEGPWTR.N R.EDKPQPPPEGR.L K.NPAEQAHGANAGLDIAVR.M	0.436502	0.641899	0.420267	0.499556	0.12354	1.24006	1.33001	1.2588	1.27629	0.0474567	0.768311	0.417764	0.816464	0.667513	0.217625	2.8409	2.07199	2.99524	2.63605	0.494543	1.76015	0.650825	1.94273	1.45124	0.699161
2402	BAJ90391.1	Monodehydroascorbate reductase-like*1	MDHAR1	ROS scavenging	Hordeum vulgare subsp. Vulgare	46,491/5.50	37,562 /5.65	59	5	2	K.AYLFPQSPAR.L R.LPGFHVCVGSGGER.L	0.0297252	0.0282012	0.0386362	0.0321875	0.00563645	0.0826297	0.0899493	0.0668883	0.0798224	0.011784	0.0922319	0.0721737	0.104615	0.0896735	0.0163713	2.77979	3.18956	1.73123	2.56686	0.752117	3.10282	2.55924	2.70769	2.78992	0.280962
2288	BAJ90391.1	Monodehydroascorbate reductase-like*2	MDHAR2	ROS scavenging	Hordeum vulgare subsp. vulgare	52,547 /6.43	40,475 /6.36	239	9	4	R.VFEYEGSSR.K K.IATFWIDSDSR.L K.AYDYLPYFYSR.V R.EYVIVGGGNAAGYAAR.T	0.155705	0.12488	0.134267	0.138284	0.0158002	0.0575139	0.0707514	0.0651606	0.0644753	0.00664531	0.100236	0.144701	0.111126	0.118688	0.0231769	0.369377	0.566555	0.485306	0.473746	0.0990959	0.643756	1.15872	0.827649	0.876709	0.260964
2394	BAJ94872.1	Monodehydroascorbate reductase5*1	MDHAR51	ROS scavenging	Hordeum vulgare subsp. vulgare	46,491/5.50	37,411 /5.43	92	5	2	K.AYLFPQSPAR.L R.LPGFHVCVGSGGER.L	0.0880323	0.100374	0.869926	0.352777	0.447906	0.0282939	0.041734	0.0307841	0.033604	0.00715003	0.0229077	0.0426448	0.0363745	0.0339757	0.0100848	0.321404	0.415785	0.035387	0.257525	0.198081	0.260219	0.424859	0.0418133	0.242297	0.192151
2219	BAJ94872.1	Monodehydroascorbate reductase5*2	MDHAR52	ROS scavenging	Hordeum vulgare subsp. vulgare	52,547/6.43	42,441 /6.35	113	9	4	R.VFEYEGSSR.K K.IGGNLPGVHYIR.D K.AYDYLPYFYSR.V R.EYVIVGGGNAAGYAAR.T	0.116337	0.138124	0.161359	0.138607	0.0225149	0.0800384	0.0339889	0.0256967	0.0465747	0.0292755	0.0548202	0.0685152	0.0252391	0.0495248	0.0221187	0.687987	0.246075	0.159252	0.364438	0.283545	0.471219	0.496041	0.156416	0.374559	0.189324
2959	AAA33469.1	Glutathione S-transferase 1	GST1	ROS scavenging	Zea mays	24,003/5.44	22,235 /6.78	227	13	3	K.VLEVYEAR.L K.KVLEVYEAR.L R.NPFGQVPALQDGDLYLFESR.A	0.373784	0.519151	0.472137	0.455024	0.0741791	0.0940439	0.132958	0.123311	0.116771	0.0202646	0.113622	0.136039	0.121263	0.123641	0.0113963	0.2516	0.256107	0.261176	0.256294	0.00479112	0.303977	0.262041	0.256839	0.274286	0.0258447
2964	AAT67051.1	Ferritin	Fer	Stress and defense	Triticum monococcum	28,334/5.66	22,308 /5.66	87	13	3	K.ISEYVSQLR.R K.LHNLHSVATR.C K.GHGVWHFDQMLLEEAA.-	0.0810623	0.103549	0.096264	0.0936251	0.0114733	0.15546	0.166556	0.123179	0.148398	0.0225342	0.0642275	0.067847	0.079713	0.0705958	0.00810045	1.91778	1.60848	1.2796	1.60195	0.319144	0.792323	0.655216	0.828067	0.758535	0.0912441
2088	ABO20831.1	Betaine aldehyde dehydrogenase	BADH	Stress and defense	Puccinellia chinampoensis	16,453 /5.75	47,802 /5.52	67	16	2	K.ISDPLEEGCR.L R.TEGATILYGGDRPK.H	0.0412695	0.0402891	0.0261568	0.0359051	0.00845652	0.0958893	0.117149	0.0895771	0.100872	0.0144455	0.0784493	0.0986679	0.120697	0.0992714	0.0211303	2.32349	2.90771	3.42462	2.88527	0.550907	1.9009	2.449	4.61436	2.98809	1.43481
2848	BAJ94066.1	Stem-specific protein TSJT1-like*	TSJT1	Stress and defense	Hordeum vulgare subsp. Vulgare	26750/5.51	25131/5.16	70	9	2	K.AGCGNSFAPFPK.G K.TANEVTILIEAYR.T	0.0488407	0.0586108	0.0530541	0.0535019	0.00490042	0.0167733	0.0197838	0.0170724	0.0178765	0.00165853	0.0583478	0.0654139	0.049661	0.0578076	0.00789033	0.343429	0.337545	0.321792	0.334255	0.0111871	1.19466	1.11607	0.936045	1.08226	0.13258
2566	ACJ76842.1	Salt tolerance protein 1	STO1	Stress and defense	Sesuvium portulacastrum	38361/5.15	32164/4.92	70	8	2	K.LVSGLIPDAGTIR.A K.TGEIPVPYKPDIDVEK.I	0.0877346	0.116504	0.123544	0.109261	0.0189717	0.0435782	0.0491356	0.0713088	0.0546742	0.0146715	0.0982072	0.0464861	0.0782221	0.0743051	0.0260821	0.496705	0.42175	0.577194	0.49855	0.077738	1.11937	0.399009	0.633152	0.717176	0.367456
2540	NP_001052494.1	Aldo-keto reductase2*	AKR2	Stress and defense	Oryza sativa Japonica Group	38,495 /6.03	33791/6.13	157	7	2	R.ELGIGIVAYSPLGR.G R.LGVDSIDLYYQHR.V	0.0557795	0.0580964	0.0582554	0.0573771	0.00138584	0.0220146	0.0366312	0.0279343	0.02886	0.00735214	0.0337367	0.0564932	0.0338404	0.0413568	0.0131086	0.394672	0.630524	0.479514	0.50157	0.119463	0.604823	0.972404	0.580897	0.719375	0.219456
Carbohydrate and energy metabolism
2573	P08477.1	Glyceraldehyde-3-phosphate dehydrogenase 2	GAPDH2	Glycolysis	Hordeum vulgare	33,443/6.20	32771/6.82	124	18	4	K.YDTVHGQWK.H R.VPTVDVSVVDLTVR.L K.LVSWYDNEWGYSTR.V K.GILGYVDEDLVSTDFQGDSR.S	0.109068	0.262804	0.201917	0.191263	0.0774198	0.171467	0.252016	0.362591	0.262025	0.0959543	0.40258	0.404003	0.507539	0.438041	0.0601915	1.57211	0.95895	1.79574	1.44227	0.433243	3.69109	1.53728	2.5136	2.58066	1.07847
2045	XP_003558351.1	Enolase21	ENO21	Glycolysis	Brachypodium distachyon	48,372/5.50	49,527 /5.49	78	13	3	R.AAVPSGASTGVYEALELR.D R.GNPTVEVDVCCSDGTFAR.A K.MTEEIGEQVQIVGDDLLVTNPTR.V	0.0202519	0.039627	0.0297648	0.0298812	0.00968807	0.0497566	0.0554775	0.0511616	0.0521319	0.00298132	0.0485684	0.0737378	0.0465019	0.0562694	0.0151634	2.45689	1.39999	1.71886	1.85858	0.542122	2.39821	1.8608	1.56231	1.94044	0.423604
2447	XP_003558351.1	Enolase22	ENO22	Glycolysis	Brachypodium distachyon	48,372/5.50	35,000 /5.10	98	25	9	K.ARQIFDSR.G R.GNPTVEVDVCCSDGTFAR.A R.AAVPSGASTGVYEALELR.D K.IPLYQHIANLAGNKK.L K.MTEEIGEQVQIVGDDLLVTNPTR.V K.VNQIGSVTESIEAVK.M R.AGWGVMTSHR.S R.AGWGVMTSHR.S + Oxidation (M) K.FRAPVEPY.-	0.101578	0.111626	0.122695	0.111966	0.0105626	0.0251299	0.0157463	0.0136254	0.0181672	0.00612241	0.0638946	0.04227	0.0398103	0.0486583	0.0132522	0.247395	0.141063	0.111051	0.166503	0.0716437	0.62902	0.378675	0.324466	0.444054	0.162463
2128	BAJ94428.1	Pyruvate decarboxylase 2*	PDC2	Glycolysis	Hordeum vulgare subsp. Vulgare	65,825/5.62	45,000 /5.22	151	9	4	R.LVGCCNELNAGYAADGYAR.A R.ILHHTIGVPDFSQELR.C K.ELLEWGSR.V R.VSAANSRPPNPQ.-	0.0233443	0.0272199	0.0254161	0.0253268	0.00193934	0.0117465	0.0271609	0.0129691	0.0172922	0.0085684	0.0456621	0.0447159	0.0435749	0.044651	0.00104511	0.503185	0.997832	0.510272	0.67043	0.283561	1.95603	1.64277	1.71446	1.77108	0.164128
2038	DAA64245.1	Pyruvate decarboxylase 3*	PDC3	Glycolysis	Zea mays	65,480/5.53	49,722 /5.94	103	3	2	K.ELLEWGSR.V R.VLHHTIGLPDFSQELR.C	0.118333	0.139595	0.123195	0.127041	0.0111406	0.111718	0.157686	0.114257	0.127887	0.0258379	0.178204	0.218576	0.298876	0.231885	0.0614271	0.944098	1.1296	0.927448	1.00038	0.112213	1.50595	1.56579	2.42604	1.83259	0.51481
2376	NP_001043749.1	Isocitrate dehydrogenase*	IDH	TCA cycle	Oryza sativa Japonica Group	46,356/6.34	37752/6.27	223	14	5	K.YYDLGVLHR.D R.LVPGWTKPICIGR.H R.HAFGDQYR.A K.SKFEAAGIWYEHR.L K.GGETSTNSIASIFAWTR.G	0.147576	0.134913	0.0943483	0.125613	0.0278062	0.0228426	0.0473538	0.0241327	0.031443	0.0137942	0.0366313	0.0319366	0.0207775	0.0297818	0.00814359	0.154785	0.350995	0.255783	0.253854	0.0981194	0.248219	0.23672	0.220221	0.235053	0.0140731
2859	XP_009339623.1	Malate dehydrogenase1	MDH1	TCA cycle	Pyrus x bretschneideri	35,548 /6.19	25019/5.38	95	36	9	R.VLVTGAAGQIGYALVPMIAR.G K.MELVDAAFPLLK.G R.SQASALEKHAAPNCK.V K.VLVVANPANTNALILK.E K.EFAPSIPEK.N R.LNVQVSDVK.N K.NVIIWGNHSSSQYPDVNHATVK.T R.KLSSALSAASSACDHIR.D + Carbamidomethyl © K.LSSALSAASSACDHIR.D + Carbamidomethyl (C)	0.0377018	0.0620739	0.053678	0.0511512	0.012381	0.0354768	0.0243262	0.034793	0.031532	0.00624976	0.0545066	0.0657798	0.0558454	0.0587106	0.00615859	0.940984	0.391891	0.64818	0.660352	0.274749	1.44573	1.0597	1.04038	1.18194	0.228656
2302	P17783.1	Malate dehydrogenase2	MDH2	TCA cycle	Citrullus lanatus	36,178/8.88	38913/4.81	61	10	5	R.LLSRSFATESVPER.K R.SFATESVPERK.V K.AGTYDEKK.L K.RTQDGGTEVVEAK.A R.TQDGGTEVVEAK.A	0.0737965	0.0863146	0.122883	0.0943314	0.0255063	0.0500821	0.056014	0.0218945	0.0426635	0.0182294	0.034087	0.030746	0.0169598	0.0272643	0.00907894	0.678651	0.648952	0.178174	0.501926	0.28077	0.461905	0.356209	0.138016	0.31871	0.165169
1992	Q94KU1.1	6-phosphogluconate dehydrogenase, decarboxylating	G6PDH	Pentose phosphate pathway	Spinacia oleracea	53,211 /6.04	52,129 /5.62	60	15	6	K.VDETVERAK.Q K.GDCIIDGGNEWYENTERR.E + Carboxymethyl © K.AMEEKGLLYLGMGVSGGEEGAR.N R.QALYAAKICSYAQGMNLIR.A K.ICSYAQGMNLIR.A + Carboxymethyl © R.IWKGGCIIR.A	0.0939018	0.0898717	0.0871245	0.0902993	0.00340883	0.0300433	0.0310489	0.0318638	0.0309853	0.000911913	0.0268607	0.0307687	0.0237671	0.0271322	0.00350869	0.319944	0.34548	0.365727	0.343717	0.0229426	0.286051	0.342363	0.272795	0.300403	0.0369378
1772	CAA78747.1	Sucrose synthase	SUS	Sugar metabolism	Oryza sativa	92,568/5.96	65,422/6.10	49	2	2	K.YAPFEDILR.A K.VIGTEHTDILR.V	0.0361798	0.0418784	0.0360223	0.0380269	0.00333647	0.086237	0.112267	0.0618977	0.0868006	0.0251894	0.105698	0.0929097	0.0965304	0.0983794	0.0065916	2.38356	2.68079	1.71832	2.26089	0.492822	2.92146	2.21856	2.67974	2.60659	0.357115
1782	EMT33394.1	Sucrose synthase1	SUS1	Sugar metabolism	Aegilops tauschii	94,430/5.63	65,336/6.14	106	14	12	K.YAPFEDILR.A K.SIGNGVQFLNR.H K.GTTMMLNDR.I R.ALENEMLLR.I R.LLPDAVGTTCGQR.L K.VIGTEHTDILR.V K.DSVGQYESHIAFTLPDLYR.V R.NKPIIFSMAR.L K.NMTGLVEMYGK.N + Oxidation (M) R.WISAQMNR.V R.WISAQMNR.V + Oxidation (M) R.RYLEMFYALK.Y	0.0451615	0.0457088	0.0352775	0.0420493	0.0058709	0.0689927	0.0851565	0.0447731	0.0663074	0.0203252	0.0969244	0.0886748	0.105174	0.0969244	0.0082496	1.52769	1.86302	1.26917	1.55329	0.297753	2.14617	1.93999	2.98133	2.35583	0.551421
2513	1UAS_A	Alpha-galactosidase	α-Gal	Sugar metabolism	Oryza sativa	40,325/5.68	33842/6.59	50	5	2	K.YDNCNDAGR.S K.APLLIGCDVR.S	0.0342867	0.0416188	0.029618	0.0351745	0.00604946	0.0417449	0.0716214	0.0635467	0.058971	0.0154549	0.0926694	0.0812985	0.0697429	0.0812369	0.0114634	1.21752	1.72089	2.14554	1.69465	0.464565	2.70278	1.95341	2.35475	2.33698	0.375002
2372	NP_001130661.1	Alpha-galactosidase 3*	α-Gal3	Sugar metabolism	Zea mays	47,327/6.02	37110/5.15	100	4	2	K.APLLIGCDVR.N R.EVWAGPLSGNR.L	0.0784495	0.076459	0.0895977	0.0815021	0.00708131	0.0778622	0.114635	0.0696912	0.0873961	0.0239407	0.0199624	0.0474207	0.0358711	0.0344181	0.0137867	0.992514	1.4993	0.777824	1.08988	0.370462	0.254462	0.620211	0.400357	0.42501	0.184117
2872	BAD23190.1	Gamma carbonic anhydrase-like 1*	CAL1	Carbohydrate metabolism	Oryza sativa Japonica Group	27,766/7.66	25,000 /6.47	145	9	3	R.YVTVGAYCLLR.S R.IPTGELWAGNPAR.F R.RIPTGELWAGNPAR.F	0.0790524	0.0984736	0.084424	0.0873167	0.0100285	0.0479156	0.046561	0.0541132	0.0495299	0.0040266	0.0429427	0.0717717	0.0382381	0.0509842	0.0181556	0.606125	0.472827	0.640969	0.573307	0.0887451	0.543218	0.728842	0.45293	0.574997	0.140674
3011	BAJ92406.1	NAD(P)H dehydrogenase (quinone) FQR1-like*	FQR1	Oxidation respiratory chain	Hordeum vulgare subsp. vulgare	21,768/6.21	20,485 /6.86	169	14	2	K.AFFDATGGLWR.E K.VQGGSPYGAGTFAGDGSR.W	0.172616	0.21116	0.190926	0.191567	0.01928	0.494844	0.558797	0.408014	0.487218	0.0756802	0.665491	0.412706	0.478763	0.518987	0.131105	2.86673	2.64632	2.13703	2.55003	0.374262	3.85533	1.95447	2.50758	2.77246	0.977718
2245	P24459.1	ATP synthase subunit alpha1	mATPSα1	Oxidation respiratory chain	Phaseolus vulgaris	55,595 /6.51	42,399 /5.72	152	15	6	R.MTNFYTNFQVDEIGR.V + Oxidation (M) R.VVSVGDGIAR.V K.AVDSLVPIGR.G R.EAFPGDVFYLHSR.L K.LELAQYR.E R.EVAAFAQFGSDLDAATQALLNR.G	0.0717466	0.0481809	0.0644535	0.0614603	0.0120646	0.0318364	0.0438939	0.0253263	0.0336855	0.0094209	0.0211253	0.022971	0.0185333	0.0208765	0.00222928	0.443734	0.911023	0.392939	0.582565	0.285584	0.294443	0.476766	0.287545	0.352918	0.107311
2212	P24459.1	ATP synthase subunit alpha2	mATPSα2	Oxidation respiratory chain	Phaseolus vulgaris	55,595/6.51	43,263 /5.86	197	10	4	R.MTNFYTNFQVDEIGR.V K.AVDSLVPIGR.G R.EAFPGDVFYLHSR.L R.GIRPAINVGLSVSR.V	0.0807782	0.10482	0.0746296	0.0867426	0.0159545	0.175568	0.25882	0.145227	0.193205	0.0588145	0.125659	0.159077	0.204521	0.163086	0.0395835	2.17346	2.46919	1.94597	2.1962	0.262348	1.55561	1.51762	2.74048	1.9379	0.695313
2172	P17614.1	ATP synthase subunit beta1	mATPSβ1	Oxidation respiratory chain	Nicotiana plumbaginifolia	59,933 /5.95	44,728 /5.49	252	13	5	K.VVDLLAPYQR.G R.VGLTGLTVAEHFR.D R.FTQANSEVSALLGR.I R.DAEGQDVLLFIDNIFR.F R.IPSAVGYQPTLATDLGGLQER.I	0.0134077	0.0200336	0.0270191	0.0201535	0.00680649	0.0388809	0.0496008	0.0414103	0.0432973	0.00560355	0.0458961	0.0421111	0.0353333	0.0411135	0.0053516	2.89989	2.47588	1.53263	2.3028	0.699871	3.42312	2.10202	1.30772	2.27762	1.06858
2471	XP_002280824.1	ATP synthase subunit beta2	mATPSβ2	Oxidation respiratory chain	Vitis vinifera	59,257 /5.90	34,352 /5.00	108	25	10	K.LLSSLLRTSVR.R R.SPLPRPSPVGHLLAR.A R.TIAMDGTEGLVR.G R.VLNTGSPITVPVGR.A K.VVDLLAPYQR.G K.AHGGFSVFAGVGER.T K.CALVYGQMNEPPGAR.A R.VGLTGLTVAEHFR.D R.FTQANSEVSALLGR.I R.IPSAVGYQPTLATDLGGLQER.I	0.021094	0.0226224	0.0263661	0.0233608	0.0027125	0.00901412	0.00618418	0.0118441	0.00901412	0.00282994	0.0169359	0.0500147	0.0122859	0.0264122	0.0205722	0.427331	0.273365	0.449216	0.383304	0.0958365	0.802878	2.21085	0.465974	1.1599	0.925606
2209	NP_001043900.1	ATP synthase subunit beta*3	mATPSβ3	Oxidation respiratory chain	Oryza sativa Japonica Group	59,597/6.10	43,394 /5.69	175	15	5	K.VVDLLAPYQR.G K.AHGGFSVFAGVGER.T R.DAEGQDVLLFIDNIFR.F R.IPSAVGYQPTLATDLGGLQER.I K.ITDEFTGAGAVGQVCQVIGAVVDVR.F	0.0853378	0.095712	0.0749776	0.0853425	0.0103672	0.0402039	0.0345853	0.0321408	0.0356433	0.00413436	0.0390098	0.0652755	0.040156	0.0481471	0.0148447	0.471115	0.361348	0.428672	0.420378	0.0553516	0.457122	0.681999	0.535573	0.558232	0.114138
Other basic metabolism
1986	BAK03240.1	Sulfite reductase*	SIR	Basic metabolism	Hordeum vulgare subsp. vulgare	70,399 /7.56	51,516 /6.74	65	5	3	R.NVLAPAAPYVR.K K.LFYGVHVDNGR.L R.QEGESFGSFTNR.M	0.0504581	0.0646607	0.0418701	0.0523296	0.01151	0.0280954	0.0302909	0.0315485	0.0299783	0.00174765	0.0126851	0.0156648	0.0124584	0.0136028	0.00178937	0.556807	0.468459	0.753485	0.592917	0.145904	0.251399	0.242262	0.297549	0.263736	0.0296367
2712	AAD23907.1	Cysteine synthase	CSase	Basic metabolism	Oryza sativa Japonica Group	33,961 /5.39	29,603 /5.77	68	7	2	R.YLSSVLFQSIK.K R.LVLTMPASMSMER.R	0.172853	0.17332	0.224376	0.190183	0.0296129	0.361428	0.338151	0.358558	0.352712	0.0126919	0.191494	0.241752	0.414823	0.28269	0.117158	2.09096	1.95102	1.59802	1.88	0.254025	1.10784	1.39483	1.84879	1.45049	0.373593
2226	CAJ01706.1	S-adenosyl-L-homocysteine hydrolase1	SAHH1	Basic metabolism	Hordeum vulgare subsp. Vulgare	49,960/5.81	42,270 /6.22	68	7	2	K.GETLEEYWWCTER.C K.SQSDYISIPIEGPYKPAAYR.Y	0.138958	0.104314	0.0889747	0.110749	0.0256054	0.0575929	0.0708167	0.0454268	0.0579455	0.0126986	0.066129	0.0498742	0.0325949	0.0495327	0.0167697	0.414463	0.67888	0.510559	0.534634	0.133843	0.475892	0.478116	0.366339	0.440116	0.0639022
2130	CAJ01706.1	S-adenosyl-L-homocysteine hydrolase2	SAHH2	Basic metabolism	Hordeum vulgare subsp. Vulgare	49,960 /5.81	45,000 /5.93	113	7	2	K.GETLEEYWWCTER.C K.SQSDYISIPIEGPYKPAAYR.Y	0.146473	0.297297	0.280706	0.241492	0.0827059	0.132326	0.351179	0.347618	0.277041	0.12534	0.591073	0.627605	0.568476	0.595718	0.0298369	0.903416	1.18124	1.23837	1.10768	0.179186	4.03537	2.11104	2.02517	2.72386	1.13661
2264	XP_003564110.1	Aminoacylase-1	ACY1	Basic metabolism	Brachypodium distachyon	48506/5.94	41509/6.26	156	9	3	K.FVQSEEFR.A R.IPPTEDIEQIIR.R R.ALNVGFMLDEGQASLTDEYR.V	0.167149	0.176075	0.170661	0.171295	0.00449665	0.0812792	0.100314	0.0581336	0.0799089	0.0211236	0.0882886	0.111444	0.123923	0.107885	0.0180818	0.486268	0.569723	0.340638	0.465543	0.11594	0.528203	0.632935	0.726135	0.629091	0.0990222
2550	BAJ85916.1	N-acetyl-gamma-glutamyl-phosphate reductase*	AGPR	Basic metabolism	Hordeum vulgare subsp. Vulgare	45,209 /8.55	33091/6.59	104	10	3	R.LLANHPQFR.I R.IAVLGASGYTGAEIVR.L R.APELQEEAVYGLTEVLR.D	0.0781889	0.0477836	0.043402	0.0564582	0.0189465	0.0160528	0.0196396	0.0255527	0.020415	0.00479719	0.65038	0.0803778	0.0495183	0.260092	0.338351	0.205308	0.411011	0.588745	0.401688	0.191888	8.31806	1.68212	1.14092	3.7137	3.99666
2603	BAJ95063.1	Oxygen-dependent coproporphyrinogen-III oxidase*1	CPO1	Basic metabolism	Hordeum vulgare subsp. Vulgare	43705/7.05	31996/5.78	359	23	7	K.FDPSFYPR.F R.YVEFNLVYDR.G R.IESILVSLPLTAR.W K.NPFAPTLHFNYR.Y R.YFETDAPKDVPGAPR.S R.FVEDVWSRPGGGGGISR.V K.AGVNVSVVYGVMPPDAYR.A	0.0534464	0.0592988	0.0521458	0.0549637	0.00381024	0.0294016	0.0151445	0.018514	0.02102	0.0074516	0.0503518	0.0538237	0.0588936	0.0543564	0.00429575	0.550114	0.255393	0.355043	0.38685	0.149913	0.942099	0.907669	1.1294	0.993057	0.119327
2607	BAJ95063.1	Oxygen-dependent coproporphyrinogen-III oxidase*2	CPO2	Basic metabolism	Hordeum vulgare subsp. Vulgare	43705/7.05	31853/5.92	170	19	6	K.FDPSFYPR.F R.YVEFNLVYDR.G R.IESILVSLPLTAR.W K.NPFAPTLHFNYR.Y R.YFETDAPKDVPGAPR.S K.AGVNVSVVYGVMPPDAYR.A	0.0185345	0.0162984	0.014294	0.0163756	0.0021213	0.0549764	0.0743434	0.0640039	0.0644412	0.0096909	0.0343891	0.0253538	0.0134299	0.0243909	0.0105127	2.96617	4.56139	4.47768	4.00174	0.897813	1.85541	1.5556	0.939548	1.45019	0.466942
Transcription regulation
2300	EMS61794.1	DNA repair protein RAD23	RAD23	Transcription regulation	Triticum urartu	44288/4.90	38913/4.75	12	119	4	R.AAYNNPER.A R.LIQENQAEFLR.L R.ELVLEVFFACNR.D R.AIDYLYSGIPESVDAPPVAR.A	0.0666883	0.0584305	0.0813883	0.0688357	0.0116286	0.104213	0.138849	0.1389	0.127321	0.0200118	0.10545	0.107557	0.1088	0.107269	0.00169365	1.56269	2.37631	1.70663	1.88188	0.434198	1.58124	1.84077	1.33681	1.58627	0.252019
3023	EMS56876.1	Macro domain-containing protein VPA0103*	Macro	Transcription regulation	Triticum urartu	21533/5.60	19502/6.39	84	14	2	R.ITPAFELPVSR.V K.ENGIQYVAFPAISCGIFR.Y	0.0753583	0.0560542	0.0510814	0.0608313	0.0128241	0.0240191	0.00859005	0.0223402	0.0183165	0.00846505	0.0440739	0.0478788	0.0490476	0.0470001	0.00260067	0.318732	0.153245	0.437345	0.303108	0.142693	0.584858	0.854152	0.960185	0.799732	0.193491
2357	XP_010112281.1	DEAD-box ATP-dependent RNA helicase 2	RH2	Transcription regulation	Morus notabilis	48,302 /5.89	38561/6.03	54	6	3	R.EVQALILSPTR.E K.DQIYDVYR.Y R.VLITTDVWAR.G	0.0615899	0.0596162	0.0431095	0.0547719	0.010148	0.0692464	0.0439611	0.0742513	0.0624863	0.0162373	0.0228572	0.0299401	0.0116084	0.0214686	0.00924441	1.12431	0.737402	1.72239	1.1947	0.496251	0.371119	0.502214	0.269277	0.38087	0.116774
Protein synthesis and processing
1701	EMS46210.1	Elongation factor2	EF2	Protein synthesis	Triticum urartu	94754/5.85	66200/6.34	53	4	2	R.VENLYEGPLDDIYANAIR.S K.STLTDSLVAAAGIIAQEVAGDVR.M	0.0995196	0.0776644	0.0734834	0.0835558	0.0139822	0.312322	0.294326	0.27633	0.294326	0.017996	0.0950112	0.0730025	0.0773595	0.0817911	0.0116544	3.1383	3.78972	3.76044	3.56282	0.367938	0.954698	0.939974	1.05275	0.982473	0.0613033
2168	NP_001048274.1	Heat shock 70 kDa protein*	HSP70	Protein processing	Oryza sativa Japonica Group	73,081/5.49	44234/5.28	155	4	2	K.AVITVPAYFNDAQR.Q K.SQVFSTAADNQTQVGIR.V	0.762052	0.0974551	0.873783	0.577763	0.419694	0.158894	0.164411	0.172525	0.165277	0.00685661	0.125101	0.138003	0.240344	0.167816	0.0631415	0.208508	1.68704	0.197446	0.697666	0.856844	0.164163	1.41607	0.275061	0.618431	0.692996
1801	ACX37413.1	Cytosolic heat shock protein 90.1	HSP90	Protein processing	Dactylis glomerata	80,593 /4.96	61,750 /5.12	125	7	4	K.HNDDEQYIWESQAGGSFTVAR.D K.QKPIWMR.K K.RAPFDLFDNK.K K.GIVDSEDLPLNISR.E	0.15935	0.136512	0.166043	0.153968	0.0154836	0.267674	0.272801	0.304742	0.281739	0.0200854	0.204036	0.221783	0.149469	0.191763	0.0376869	1.67979	1.99837	1.83532	1.83782	0.159304	1.28043	1.62464	0.900182	1.26842	0.362379
1874	NP_001236261.1	Hsp70-Hsp90 organizing protein 1	HOP	Protein processing	Glycine max	63,945/5.81	58284/6.50	63	4	2	K.ALELDDEDISYLTNR.A K.HDPNNQELLDGIR.R	0.155154	0.159811	0.115172	0.143379	0.0245387	0.0637609	0.0899539	0.096593	0.0834359	0.0173594	0.0644772	0.0761406	0.0493543	0.063324	0.0134303	0.410952	0.562877	0.838685	0.604171	0.216836	0.415569	0.476442	0.428527	0.440179	0.0320655
2091	BAJ98744.1	T-complex protein 1 subunit theta*	TCP1	Protein processing	Hordeum vulgare subsp. vulgare	60,964/5.45	48053/5.67	49	3	2	K.FGESFEMVPR.T K.NPANFNVDNVR.V	0.0254843	0.0342645	0.023625	0.0277913	0.00568254	0.0577066	0.0648114	0.06601	0.0628427	0.00448816	0.0538544	0.0566907	0.0611702	0.0572384	0.00368853	2.2644	1.8915	2.79407	2.31666	0.453549	2.11324	1.6545	2.58921	2.11899	0.467383
a Assigned spot number as indicated in Fig. 4
b Database accession numbers from NCBInr.
c The name of proteins identified by MALDI TOF-TOF MS. Proteins names marked with an asterisk (*) have been edited by us depending on BLAST against NCBI non-redundant protein database.
d The abbreviations for the protein names.
e The functional categories of the proteins.
f The plant species that the peptides matched fromNCBInr.
g Theoratical molecular weight (Da) and pI of identified from the protein database.
h Experimental values were calculated using Image Master 2D Platinum Software.
i The Mascot score obtained after searching against the NCBInr database.
j The amino acid sequence coverage for the identified ptoteins.
k The number of unique peptides identified for each proteins.
l The sequence of the matched petides for the identified proteins.
m The three replicates of protein abundances (the percent volume, vol%), as well as their average value, standared deviation (SD), ratios of treatments via controls.
