# Supplementary material for: NaCl-responsive ROS scavenging and energy supply in alkaligrass callus revealed from proteomic analysis
Source: BMC Genomics. 2019 Dec 17;20:990. doi: 10.1186/s12864-019-6325-6 (PMC6918623; doi:10.1186/s12864-019-6325-6)
Supplement: Supplementary file 3 — Additional file 3: Table S2. Functional annotation of the NaCl-responsive proteins identified in the alkaligrass calli. [file 12864_2019_6325_MOESM3_ESM.xlsx]

## Sheet: Table S2
Supplementary Table S2. Functional annotation of the NaCl-responsive proteins identified in the alkaligrass calli.
Accession No (a)	Protein Name (b)	Plant Species (c)	The information of the NCBI BLAST							The manually annotated protein name (k)
			Description of the best BLAST hit (d)	Plant species that the description from (e)	Total score (f)	Query cover (g)	E-value (h)	Sequence identity (i)	Accession number of the best BLAST hit in NCBInr (j)
NP_001130661.1	uncharacterized protein LOC100191764 precursor Zea mays	Zea mays	Alpha-galactosidase 3	Zea mays	840	1	0	0.97	ONM60638.1	Alpha-galactosidase 3*
NP_001043749.1	Os01g0654500	Oryza sativa Japonica Group	PREDICTED: isocitrate dehydrogenase	NADP	855	1	0	1	XP_015612407.1	Isocitrate dehydrogenase*
BAJ94428.1	predicted protein	Hordeum vulgare subsp. vulgare	pyruvate decarboxylase 2	Aegilops tauschii subsp. tauschii	1231	1	0	0.98	XP_020148238.1	Pyruvate decarboxylase 2*
DAA64245.1	TPA: hypothetical protein ZEAMMB73_651726	Zea mays	pyruvate decarboxylase 3	Zea mays	1249	1	0	1	XP_008654188.1	Pyruvate decarboxylase 3*
BAD23190.1	putative mitochondrial NADH:ubiquinone oxidoreductase 29 kDa subunit	Oryza sativa Japonica Group	PREDICTED: gamma carbonic anhydrase-like 1, mitochondrial	Oryza sativa Japonica Group	522	1	0	1	XP_015622801.1	Gamma carbonic anhydrase-like 1*
BAJ92406.1	predicted protein	Hordeum vulgare subsp. vulgare	NAD(P)H dehydrogenase (quinone) FQR1-like	Aegilops tauschii subsp. tauschii	412	1	2e-145	1	XP_020198028.1	NAD(P)H dehydrogenase (quinone) FQR1-like*
NP_001043900.1	Os01g0685800	Oryza sativa Japonica Group	PREDICTED: ATP synthase subunit beta, mitochondrial-like	Oryza sativa Japonica Group	1130	1	0	1	XP_015620979.1	ATP synthase subunit beta*
BAK03240.1	predicted protein	Hordeum vulgare subsp. vulgare	sulfite reductase	Triticum turgidum subsp. durum	1285	1	0	0.98	AGI97001.1	Sulfite reductase*
BAJ85916.1	predicted protein	Hordeum vulgare subsp. vulgare	probable N-acetyl-gamma-glutamyl-phosphate reductase, chloroplastic	Aegilops tauschii subsp. tauschii	835	1	0	0.97	XP_020188749.1	N-acetyl-gamma-glutamyl-phosphate reductase*
BAJ95063.1	predicted protein	Hordeum vulgare subsp. vulgare	oxygen-dependent coproporphyrinogen-III oxidase, chloroplastic	Aegilops tauschii subsp. tauschii	786	1	0	0.98	XP_020187744.1	Oxygen-dependent coproporphyrinogen-III oxidase*
BAJ95063.1	predicted protein	Hordeum vulgare subsp. vulgare	oxygen-dependent coproporphyrinogen-III oxidase, chloroplastic	Aegilops tauschii subsp. tauschii	786	1	0	0.98	XP_020187744.1	Oxygen-dependent coproporphyrinogen-III oxidase*
BAJ90391.1	predicted protein	Hordeum vulgare subsp. vulgare	monodehydroascorbate reductase-like	Aegilops tauschii subsp. tauschii	804	0.99	0	0.95	XP_020168579.1	Monodehydroascorbate reductase-like*
BAJ90391.1	predicted protein	Hordeum vulgare subsp. vulgare	monodehydroascorbate reductase-like	Aegilops tauschii subsp. tauschii	804	0.99	0	0.95	XP_020168579.1	Monodehydroascorbate reductase-like*
BAJ94872.1	predicted protein	Hordeum vulgare subsp. vulgare	monodehydroascorbate reductase 5, chlorplastic isoform X1	Brachypodium distachyon	895	0.96	0	0.94	XP_010234421.1	Monodehydroascorbate reductase 5*
BAJ94872.1	predicted protein	Hordeum vulgare subsp. vulgare	monodehydroascorbate reductase 5, chlorplastic isoform X1	Brachypodium distachyon	895	0.96	0	0.94	XP_010234421.1	Monodehydroascorbate reductase 5*
NP_001052494.1	Os04g0338000	Oryza sativa Japonica Group	PREDICTED: probable aldo-keto reductase 2	Oryza sativa Japonica Group	728	1	0	1	XP_015635955.1	Aldo-keto reductase 2*
NP_001048274.1	Os02g0774300	Oryza sativa Japonica Group	PREDICTED: heat shock 70 kDa protein, mitochondrial	Oryza sativa Japonica Group	1379	1	0	1	XP_015626014.1	Heat shock 70 kDa protein*
BAJ98744.1	predicted protein, partial	Hordeum vulgare subsp. vulgare	T-complex protein 1 subunit theta	Aegilops tauschii subsp. tauschii	1070	0.95	0	0.97	XP_020187130.1	T-complex protein 1 subunit theta*
BAJ94066.1	predicted protein	Hordeum vulgare subsp. vulgare	stem-specific protein TSJT1-like	Aegilops tauschii subsp. tauschii	505	1	0	0.98	XP_020200664.1	Stem-specific protein TSJT1-like*
EMS56876.1	hypothetical protein TRIUR3_22625	Triticum urartu	Macro domain-containing protein VPA0103	Zea mays	368	1	2e-127	0.86	PWZ53100.1	Macro domain-containing protein VPA0103*
a The database accession numbers are from NCBInr and identified by 2DE-based proteomics.
b The primary name of the proteins identified by proteomics analyses.
c The plant species that the peptides matched from.
d The description of the best BLAST hit depending on BLAST against NCBI non-redundant protein database.
e The plant species that the description from.
f, g, h, i The total score, query cover, E-value, and sequence identity of the BLAST alignment.
j The accession number of the best BLAST hit in NCBInr.
k The manually annotated protein name depending on BLAST against NCBI non-redundant protein database.
