# Supplementary material for: NaCl-responsive ROS scavenging and energy supply in alkaligrass callus revealed from proteomic analysis
Source: BMC Genomics. 2019 Dec 17;20:990. doi: 10.1186/s12864-019-6325-6 (PMC6918623; doi:10.1186/s12864-019-6325-6)
Supplement: Supplementary file 4 — Additional file 4: Table S3. Subcellular localization prediction of the NaCl-responsive proteins in the alkaligrass calli. [file 12864_2019_6325_MOESM4_ESM.xlsx]

## Sheet: Table S4
Supplemental Table S3. Subcellular localization prediction of the NaCl-responsive proteins in the alkaligrass calli.
Accession No. (a)	Protein name(b)	Abbreviation(c)	Plant species(d)	Subcellular localization(e)
				Confirmed localization	Localization information from tools
					YLoc		LocTree3		Plant-mPLoc	TargetP		WoLF PSORT
					Localization	Confidence score (≥0.4)	Localization	Expected accuracy (≥0.8)	Localization	Localization	Reliability class (≤4)	Localization
BAB11739.1	TaWIN1	TaWIN1	Triticum aestivum	Cytoplasm/Nucleus	Cytoplasm	1	Cytoplasm	0.93	Nucleus	Any other location	2	Nucleus
Q01526.2	14-3-3-like protein GF14-12 isoform X1	14-3-31	Zea mays	Cytoplasm	Cytoplasm	1	Cytoplasm	0.93	Nucleus	Any other location	2	Chloroplast
ACG37387.1	14-3-3-like protein A	14-3-32	Zea mays	Cytoplasm	Cytoplasm	0.99	Cytoplasm	0.93	Nucleus	Any other location	3	Mitochondrial
EMS52241.1	Peroxidase 12	POD121	Triticum urartu	Secreted	Cytoplasm	0.09	Secreted	0.87	Cytoplasm/Peroxisome	Chloroplast	2	Endoplasmic reticulum
EMS52241.1	Peroxidase 12	POD122	Triticum urartu	Secreted	Cytoplasm	0.09	Secreted	0.87	Cytoplasm/Peroxisome	Chloroplast	2	Endoplasmic reticulum
AAV88597.1	Ascorbate peroxidase	APX	Cenchrus americanus	Cytoplasm	Cytoplasm	1	Cytoplasm	0.97	Cytoplasm	Any other location	4	Mitochondrial
BAJ90391.1	Monodehydroascorbate reductase-like*	MDHAR1	Hordeum vulgare subsp. Vulgare	Peroxisome	Cytoplasm	0.88	Chloroplast	0.88	Peroxisome	Any other location	3	Peroxisomal
BAJ90391.1	Monodehydroascorbate reductase-like*	MDHAR2	Hordeum vulgare subsp. vulgare	Uncertain	Mitochondrion	0.45	Chloroplast	0.88	Cytoplasm	Any other location	3	Peroxisomal
BAJ94872.1	Monodehydroascorbate reductase 5*	MDHAR51	Hordeum vulgare subsp. Vulgare	Plastid	Chloroplast	0.96	Chloroplast	0.94	Cytoplasm	Chloroplast	4	Chloroplast
BAJ94872.1	Monodehydroascorbate reductase 5*	MDHAR52	Hordeum vulgare subsp. vulgare	Plastid	Mitochondrion	0.45	Chloroplast	0.94	Chloroplast	Chloroplast	4	Chloroplast
AAA33469.1	Glutathione S-transferase I	GSTI	Zea mays	Plastid	Chloroplast	0.96	Cytoplasm	0.85	Chloroplast	Any other location	5	Chloroplast
AAT67051.1	Ferritin	Fer	Triticum monococcum	Plastid	/		Chloroplast	0.96	Cytoplasm	Mitochondrion	5	Chloroplast
NP_001052494.1	Aldo-keto reductase 2*	AKR2	Oryza sativa Japonica Group	Cytoplasm	Chloroplast	0.84	Cytoplasm	0.83	Chloroplast	Mitochondrion	3	Cytoplasmic
ABO20831.1	Betaine aldehyde dehydrogenase	BADH	Puccinellia chinampoensis	Plastid	Mitochondrion	0.16	Peroxisome	0.96	Chloroplast	Any other location	4	Chloroplast
BAJ94066.1	Stem-specific protein TSJT1-like*	TSJT1	Hordeum vulgare subsp. Vulgare	Cytoplasm	Cytoplasm	0.55	Cytoplasm	0.83	Chloroplast/Mitochondrion/Peroxisome	Any other location	2	Chloroplast
ACJ76842.1	Salt tolerance protein I	STOI	Sesuvium portulacastrum	Mitochondrion	Cytoplasm	0.28	Nucleus	0.91	Chloroplast	Mitochondrion	2	Mitochondrial
EMS61794.1	DNA repair protein RAD23	RAD23	Triticum urartu	Cytoplasm/Nucleus	Cytoplasm	0.56	Nucleus	0.84	Nucleus	Any other location	2	Cytoplasmic
EMS56876.1	Macro domain-containing protein VPA0103*	Macro	Triticum urartu	Nucleus	Cytoplasm	0.16	Nucleus	0.86	Nucleus	Any other location	4	Cytoplasmic
XP_010112281.1	DEAD-box ATP-dependent RNA helicase 2	RH2	Morus notabilis	Plastid	Peroxisome	0.13	Cytoplasm	0.92	Chloroplast/Mitochondrion/Nucleus	Any other location	4	Chloroplast
EMS46210.1	Elongation factor 2	EF2	Triticum urartu	Cytoplasm	Cytoplasm	0.29	Cytoplasm	0.97	Nucleus	Any other location	2	Cytoplasmic
NP_001048274.1	Heat shock 70 kDa protein*	HSP70	Oryza sativa Japonica Group	Cytoplasm/Mitochondrion	Cytoplasm	0.94	Mitochondrion	0.96	Cytoplasm	Mitochondrion	1	Mitochondrial
ACX37413.1	Cytosolic heat shock protein 90.1	HSP90	Dactylis glomerata	Cytoplasm/Mitochondrion	Mitochondrion	0.99	Cytoplasm	0.94	Mitochondrion	Any other location	5	Cytoplasmic
NP_001236261.1	Hsp70-Hsp90 organizing protein 1	HOP	Glycine max	Cytoplasm	Cytoplasm	0.86	Cytoplasm	0.87	Cytoplasm	Any other location	4	Cytoplasmic
BAJ98744.1	T-complex protein 1 subunit theta*	TCP1	Hordeum vulgare subsp. vulgare	Cytoplasm	Cytoplasm	0.53	Cytoplasm	0.89	Nucleus	Chloroplast	4	Chloroplast
AEI27259.1	Actin	ACT1	Halodule beaudettei	Cytoplasm	Cytoplasm	1	Cytoplasm	0.97	Cytoplasm	Any other location	1	Cytoplasmic
Q05214.1	Actin	ACT2	Hyacinthus orientalis	Cytoplasm	Cytoplasm	1	Cytoplasm	0.98	Cytoplasm	Any other location	2	Cytoplasmic
AIZ68150.1	Actin 7 isoform 1	ACT7	Ornithogalum saundersiae	Cytoplasm	Cytoplasm	1	Cytoplasm	0.98	Cytoplasm	Any other location	2	Cytoplasmic
P08477.1	Glyceraldehyde-3-phosphate dehydrogenase 2	GAPDH2	Hordeum vulgare	Cytoplasm	Cytoplasm	0.92	Cytoplasm	0.94	Cytoplasm/Mitochondrion	Any other location	2	Cytoplasmic
XP_003558351.1	Enolase 2	ENO21	Brachypodium distachyon	Cytoplasm	Cytoplasm	0.99	Cytoplasm	0.98	Cytoplasm	Any other location	4	Cytoplasmic
XP_003558351.1	Enolase 2	ENO22	Brachypodium distachyon	Cytoplasm	Cytoplasm	0.99	Cytoplasm	0.98	Cytoplasm	Any other location	4	Cytoplasmic
BAJ94428.1	Pyruvate decarboxylase2*	PDC2	Hordeum vulgare subsp. Vulgare	Cytoplasm	Cytoplasm	0.55	Cytoplasm	0.86	Chloroplast	Chloroplast	5	Cytoplasmic
DAA64245.1	Pyruvate decarboxylase3*	PDC3	Zea mays	Cytoplasm	Cytoplasm	0.65	Cytoplasm	0.86	Chloroplast	Any other location	3	Endoplasmic reticulum
NP_001043749.1	Isocitrate dehydrogenase*	IDH	Oryza sativa Japonica Group	Peroxisome	Peroxisome	0.92	Cytoplasm	0.96	Chloroplast/Cytoplasm/Mitochondrion/Peroxisome	Any other location	2	Cytoplasmic
XP_009339623.1	Malate dehydrogenase	MDH1	Pyrus x bretschneideri	Cytoplasm	Golgi apparatus	0.01	Cytoplasm	0.97	Chloroplast	Any other location	4	Cytoplasmic
P17783.1	Malate dehydrogenase	MDH2	Citrullus lanatus	Mitochondrion	Mitochondrion	0.98	Mitochondrion	0.99	Chloroplast/Mitochondrion	Mitochondrion	4	Mitochondrial
CAA78747.1	Sucrose synthase	SUS	Oryza sativa	Mitochondrion	Mitochondrion	0.46	Secreted	0.89	Chloroplast	Mitochondrion	4	Cytoplasmic
EMT33394.1	Sucrose synthase1	SUS1	Aegilops tauschii	Mitochondrion	Mitochondrion	0.52	Secreted	0.89	Chloroplast	Mitochondrion	3	Cytoplasmic
Q94KU1.1	6-phosphogluconate dehydrogenase, decarboxylating1	6-PDG	Spinacia oleracea	Uncertain	Cytoplasm	0.48	Chloroplast	0.95	/	Secretory pathway	5	Peroxisomal
1UAS_A	Alpha-galactosidase	α-Gal	Oryza sativa	Uncertain	Cytoplasm	0.1	Secreted	0.86	Cell wall	Any other location	5	Nucleus
NP_001130661.1	Alpha-galactosidase3*	α-Gal3	Zea mays	Secreted	Golgi apparatus	0.27	Secreted	0.85	Cell membrane/Cell wall/Cytoplasm	Secretory pathway	5	Extracellular
BAD23190.1	Gamma carbonic anhydrase-like1*	CAL1	Oryza sativa Japonica Group	Mitochondrion	Mitochondrion	0.99	Mitochondrion	0.88	Mitochondrion	Mitochondrion	5	Chloroplast
BAJ92406.1	NAD(P)H dehydrogenase (quinone) FQR1-like*	FQR1	Hordeum vulgare subsp. vulgare	Secreted	Extracellular space	0.03	Secreted	0.88	Chloroplast	Secretory pathway	4	Cytoplasmic
P24459.1	ATP synthase subunit alpha	mATPSα1	Phaseolus vulgaris	Cytoplasm/Mitochondrion	Mitochondrion	0.44	Cytoplasm	0.93	Mitochondrion	Any other location	2	Cytoplasmic
P24459.1	ATP synthase subunit alpha	mATPSα2	Phaseolus vulgaris	Cytoplasm/Mitochondrion	Mitochondrion	0.44	Cytoplasm	0.93	Mitochondrion	Any other location	2	Cytoplasmic
P17614.1	ATP synthase subunit beta	mATPSβ1	Nicotiana plumbaginifolia	Mitochondrion	Mitochondrion	1	Mitochondrion	0.96	Chloroplast. Mitochondrion.	Chloroplast	5	Mitochondrial
XP_002280824.1	ATP synthase subunit beta	mATPSβ2	Vitis vinifera	Mitochondrion	Mitochondrion	1	Mitochondrion	0.97	Mitochondrion	Mitochondrion	5	Mitochondrial
NP_001043900.1	ATP synthase subunit beta*	mATPSβ3	Oryza sativa Japonica Group	Mitochondrion	Mitochondrion	1	Mitochondrion	0.96	Mitochondrion	Chloroplast	5	Mitochondrial
BAK03240.1	Sulfite reductase*	SIR	Hordeum vulgare subsp. vulgare	Plastid	Chloroplast	0.99	Chloroplast	0.97	Chloroplast	Chloroplast	3	Cytoplasmic
AAD23907.1	Cysteine synthase	CSase	Oryza sativa Japonica Group	Cytoplasm	Cytoplasm	0.87	Cytoplasm	0.96	Chloroplast/Mitochondrion	Any other location	1	Cytoplasmic
CAJ01706.1	S-adenosyl-L-homocysteine hydrolase	SAHH11	Hordeum vulgare subsp. Vulgare	Cytoplasm/Mitochondrion	Cytoplasm	0.97	Cytoplasm	0.92	Chloroplast/Mitochondrion/Peroxisome.	Mitochondrion	4	Cytoplasmic
CAJ01706.1	S-adenosyl-L-homocysteine hydrolase	SAHH12	Hordeum vulgare subsp. Vulgare	Cytoplasm/Mitochondrion	Cytoplasm	0.97	Cytoplasm	0.92	Chloroplast/Mitochondrion/Peroxisome	Mitochondrion	4	Cytoplasmic
XP_003564110.1	Aminoacylase-1	ACY1	Brachypodium distachyon	Plastid	Vacuole	0.02	Cytoplasm	0.86	Chloroplast	Mitochondrion	2	Chloroplast
BAJ85916.1	N-acetyl-gamma-glutamyl-phosphate reductase*	AGPR	Hordeum vulgare subsp. Vulgare	Mitochondrion	Mitochondrion	0.95	Mitochondrion	0.81	Chloroplast/Cytoplasm	Chloroplast	3	Chloroplast
BAJ95063.1	Oxygen-dependent coproporphyrinogen-III oxidase*	CPO1	Hordeum vulgare subsp. Vulgare	Plastid	Chloroplast	1	Chloroplast	0.95	Chloroplast	Chloroplast	3	Chloroplast
BAJ95063.1	Oxygen-dependent coproporphyrinogen-III oxidase*	CPO2	Hordeum vulgare subsp. Vulgare	Plastid	Chloroplast	1	Chloroplast	0.95	Chloroplast	Chloroplast	3	Chloroplast
a The database accession numbers of proteins were identified by 2DE-based proteomics.
b The name of the proteins identified by proteomic analysis.
c The abbreviations for the protein names.
d The plant species that the peptides matched from.
e Protein subcellular localization predicted by softwares (YLoc, LocTree3, Plant-mPLoc, TargetP, and WoLF PSORT). Results not meeting the criteria (YLoc, confidence score ≥0.4; LocTree3, expected accuracy ≥80%;TargetP, reliability class ≤4; Plant-mPLoc and WoLF PSORT, no threshold value) were marked in gray. Only the consistent predictions from at least two tools were accepted as a confident resu…
